# Supplementary material for: Bacillus subtilis Modulated the Expression of Osteogenic Markers in a Human Osteoblast Cell Line
Source: Cells. 2023 Jan 19;12(3):364. doi: 10.3390/cells12030364 (PMC9913848; doi:10.3390/cells12030364)
Supplement: Supplementary file 1 [file cells-12-00364-s001.zip]

Archive with 1 entries (1 files):
- cells-2010317-supplementary.pdf
